# Supplementary material for: A multi-omics analysis reveals CLSPN is associated with prognosis, immune microenvironment and drug resistance in cancers
Source: Biol Proced Online. 2023 Jun 3;25:16. doi: 10.1186/s12575-023-00201-6 (PMC10239117; doi:10.1186/s12575-023-00201-6)
Supplement: Supplementary file 1 — Additional file 1: Table S1. Clinicopathological characteristics of LUAD cohort in Xiangya Hospital. [file 12575_2023_201_MOESM1_ESM.xlsx]

## Sheet: Sheet1
Table S1. Clinicopathological characteristics of LUAD cohort in Xiangya Hospital.
Patient NO.	Age (y)	Gender	History of smoking	History of alcohol	Location in lung	Differentiaion	T classification	N classification	M classification	TNM stage	Living status and time(days)
1	60	Female	No	No	Right upper	Moderately	1a	2	0	IIIA	Living/2024
2	55	Male	No	No	Right upper	Poorly	1	0	0	IA	Living/1759
3	66	Male	Yes	No	Right lower	Poorly	1b	0	0	IA	Living/1457
4	41	Female	No	No	Left lower	Well	2a	0	0	IA	Living/1291
5	67	Male	Yes	No	Right upper	/	2	2	0	IIIA	Dead/1266
6	65	Male	Yes	No	Left upper	Poorly	2a	0	0	IA	Living/1268
7	60	Male	Yes	No	Left upper	Moderately	2	2	0	IIIA	Dead/748
8	59	Female	/	/	Left upper	/	2	0	0	IB	Living/1126
9	58	Female	No	No	Right upper	Well	1b	2	0	IIIA	Living/1643
10	53	Male	Yes	Yes	Right lower	Poorly	2c	0	0	IIA	Dead/615
11	69	Male	Yes	Yes	Right upper	Poorly	3	0	0	IIB	Living/1285
12	36	Male	No	No	Left upper	/	1c	2	0	IIIA	Living/1338
13	45	Female	/	No	Right lower	/	0	0	1	IV	Living/62
14	61	Male	No	Yes	Right lower	Poorly	1	2	0	IIIA	Dead/1491
15	53	Male	Yes	/	Left lower	Moderately	2	0	0	IB	Living/1674
16	53	Male	Yes	No	Left upper	Moderately-Poorly	1b	2	0	IIIA	Living/409
17	66	Male	Yes	Yes	Left upper	/	2	0	0	IB	Dead/1113
18	73	Male	Yes	Yes	Right upper	Poorly	1	0	0	IA	Living/1552
19	60	Male	Yes	No	Left lower	Well-Moderately	1	0	0	IA	Living/1491
20	59	Male	/	No	Left upper	Moderately-Poorly	2	0	0	IB	Dead/1583
21	35	Female	No	No	Right lower	Well	4	2	0	IIIB	Living/891
22	74	Male	Yes	Yes	Right lower	Moderately-Poorly	4	0	0	IIIA	Living/335
23	58	Female	/	No	Right upper	Moderately	2	0	0	IB	Living/624
24	52	Male	Yes	No	Right lower	Poorly	1	2	0	IIIA	Dead/1552
25	60	Male	No	Yes	Right upper	Moderately	1	0	0	IA	Living/1430
26	32	Female	No	No	Left lower	Moderately	3	3	0	IIIC	Dead/1399
27	42	Male	Yes	Yes	Right upper	Moderately-Poorly	1	0	0	IA	Dead/1369
28	60	Female	No	Yes	Right lower	Poorly	2	2	0	IIIA	Living/1004
